# Supplementary material for: Characteristics and Comparative Analysis of Six Mitogenomes of Genus Kiefferulus Goetghebuer, 1922 (Diptera: Chironomidae)
Source: Insects. 2024 Aug 28;15(9):646. doi: 10.3390/insects15090646 (PMC11432734; doi:10.3390/insects15090646)
Supplement: Supplementary file 1 [file insects-15-00646-s001.zip]

Archive with 1 entries (1 files):
- insects-3131479-supplementary.pdf
